# Supplementary material for: Accurate and Strict Identification of Probiotic Species Based on Coverage of Whole-Metagenome Shotgun Sequencing Data
Source: Front Microbiol. 2019 Aug 7;10:1683. doi: 10.3389/fmicb.2019.01683 (PMC6693478; doi:10.3389/fmicb.2019.01683)
Supplement: Supplementary file 1 [file Data_Sheet_1.ZIP › supplementary_Table.xlsx]

## Sheet: Table S1
Supplementary Table 1. A list of GSLA used for the reference construction.
Genus	# of species	# of strain
Lactobacillus	42	183
Bacillus	35	195
Bifidobacterium	17	70
Streptococcus	10	36
Enterococcus	7	43
Leuconostoc	7	18
Pediococcus	4	18
Lactococcus	3	33
Oenococcus	1	1
Total	126	597

## Sheet: Table S2
Supplementary Table 2. List of species used as the simulated data for detection ability test. It was made using ART simulator program (ART/art_illumina -p -l 100 -f 15 -m 350 -s 10).
Species	Accession
S. thermophilus	GCF_000011825.1
L. acidophilus	GCF_000934625.1
L. plantarum	GCF_002117245.1
B. longum	GCF_001293145.1
B. animalis	GCF_000818055.1
B. breve	GCF_000569015.1
L. delbrueckii	GCF_002000885.1
L. helveticus	GCF_000961015.1
L. salivarius	GCF_001011095.1
L. reuteri	GCF_000236455.2
L. fermentum	GCF_000010145.1
B. bifidum	GCF_000265095.1
L. casei	GCF_002192215.1

## Sheet: Table S3
Supplementary Table 3. List of species used as the SRA data detectability and proportion analysis.
Species	Accession
B. bifidum	SRX456396
B. breve	SRX456387
B. longum	SRX456377
L. acidophilus	ERX231532
L. delbrueckii	ERX231531
L. gasseri	ERX980028
L. helveticus	SRX456228
L. reuteri	SRX456270
L. salivarius	ERX529268
L. lactis	ERX231530

## Sheet: Table S4
Supplementary Table 4. List of GSLA species approved as probiotics specie by the MFDS (Korean FDA).
Genus	Species
Lactobacillus	L. acidophilus, L. casei, L. gasseri, L. delbrueckii subsp. Bulgaricus, L. helveticus, L. fermentum, L. paracasei, L. plantarum, L. reuteri, L. rhamnosus, L. salivarius
Lactococcus	L. lactis
Enterococcus	E. faecium, E. faecalis
Streptococcus	S. thermophilus
Bifidobacterium	B. bifidum, B. breve, B. longum, B. animalis subsp. lactis

## Sheet: Table S5
Supplementary Table 5. List of species used as the simulated data for proportion analysis. Using ART simulator program, each read count was adjusted in proportion to genome size.
Species	Accession
B. bifidum	GCF_000265095.1
	GCF_000165905.1
	GCF_001025135.1
B. breve	GCF_000220135.1
	GCF_000213865.1
	GCF_000568975.1
B. longum	GCF_000008945.1
	GCF_000007525.1
	GCF_000020425.1
E. faecalis	GCF_000007785.1
	GCF_000172575.2
L. acidophilus	GCF_002224305.1
	GCF_000011985.1
	GCF_000934625.1
L. delbrueckii	GCF_000182835.1
	GCF_000014405.1
	GCF_000056065.1
L. fermentum	GCF_000210515.1
	GCF_000010145.1
	GCF_000397165.1
L. reuteri	GCF_000159455.2
	GCF_000010005.1
	GCF_000016825.1
L. rhamnosus	GCF_000011045.1
	GCF_000026505.1
L. salivarius	GCF_000758365.1
	GCF_000008925.1
	GCF_001723525.1

## Sheet: Table S6
Supplementary Table 6. List of accession and representative strain of GSLA used. A total of 126 species were used, and the representative strain was 132 strain.
Species	Accession	representative strain
Bacillus amyloliquefaciens	GCF_000195515.1
Bacillus amyloliquefaciens	GCF_000196735.1
Bacillus amyloliquefaciens	GCF_000204275.1
Bacillus amyloliquefaciens	GCF_000221645.1
Bacillus amyloliquefaciens	GCF_000242855.2
Bacillus amyloliquefaciens	GCF_000262385.1
Bacillus amyloliquefaciens	GCF_000494835.1
Bacillus amyloliquefaciens	GCF_000508265.1
Bacillus amyloliquefaciens	GCF_000833005.1
Bacillus amyloliquefaciens	GCF_000835145.1	O
Bacillus amyloliquefaciens	GCF_000973485.1
Bacillus amyloliquefaciens	GCF_001483885.1
Bacillus amyloliquefaciens	GCF_001586105.1
Bacillus amyloliquefaciens	GCF_001593765.1
Bacillus amyloliquefaciens	GCF_001593785.1
Bacillus amyloliquefaciens	GCF_001596755.1
Bacillus amyloliquefaciens	GCF_001705195.1
Bacillus amyloliquefaciens	GCF_001874385.1
Bacillus amyloliquefaciens	GCF_001889285.1
Bacillus amyloliquefaciens	GCF_001922005.1
Bacillus amyloliquefaciens	GCF_002173635.1
Bacillus amyloliquefaciens	GCF_002209305.1	O
Bacillus atrophaeus	GCF_000165925.1	O
Bacillus atrophaeus	GCF_000830075.1
Bacillus atrophaeus	GCF_002173495.1
Bacillus atrophaeus	GCF_002243495.1
Bacillus beveridgei	GCF_001721685.1	O
Bacillus cellulosilyticus	GCF_000177235.2	O
Bacillus clausii	GCF_000009825.1
Bacillus clausii	GCF_000737305.2	O
Bacillus clausii	GCF_002250115.1
Bacillus coagulans	GCF_000169195.2
Bacillus coagulans	GCF_000217835.1	O
Bacillus coagulans	GCF_000832905.1
Bacillus coagulans	GCF_000876545.1
Bacillus coagulans	GCF_001039495.1
Bacillus coagulans	GCF_001870065.1
Bacillus cohnii	GCF_002250055.1	O
Bacillus endophyticus	GCF_000972245.3	O
Bacillus flexus	GCF_002024265.1	O
Bacillus gibsonii	GCF_001719185.1	O
Bacillus glycinifermentans	GCF_900093775.1	O
Bacillus halodurans	GCF_000011145.1	O
Bacillus horikoshii	GCF_002157855.1	O
Bacillus kochii	GCF_002276165.1	O
Bacillus krulwichiae	GCF_002109385.1	O
Bacillus lehensis	GCF_000706725.1	O
Bacillus licheniformis	GCF_000008425.1
Bacillus licheniformis	GCF_000011645.1	O
Bacillus licheniformis	GCF_001596055.1
Bacillus licheniformis	GCF_001726125.1
Bacillus licheniformis	GCF_002074075.1
Bacillus licheniformis	GCF_002074095.1
Bacillus licheniformis	GCF_002074115.1
Bacillus licheniformis	GCF_002074135.1
Bacillus licheniformis	GCF_002173615.1
Bacillus licheniformis	GCF_002173675.1
Bacillus licheniformis	GCF_002174255.1
Bacillus licheniformis	GCF_002236895.1
Bacillus megaterium	GCF_000025805.1
Bacillus megaterium	GCF_000025825.1
Bacillus megaterium	GCF_000225265.1	O
Bacillus megaterium	GCF_000832985.1
Bacillus megaterium	GCF_001050455.1
Bacillus megaterium	GCF_002009195.1
Bacillus methanolicus	GCF_000724485.1	O
Bacillus muralis	GCF_001645685.2	O
Bacillus oceanisediminis	GCF_000294775.2	O
Bacillus paralicheniformis	GCF_000408885.1
Bacillus paralicheniformis	GCF_000876525.1
Bacillus paralicheniformis	GCF_002068155.1	O
Bacillus pseudofirmus	GCF_000005825.2	O
Bacillus pumilus	GCF_000017885.4
Bacillus pumilus	GCF_000590455.1	O
Bacillus pumilus	GCF_000972685.1
Bacillus pumilus	GCF_001191605.1
Bacillus pumilus	GCF_001431145.1
Bacillus pumilus	GCF_001431785.1
Bacillus pumilus	GCF_001548215.1
Bacillus pumilus	GCF_001578165.1
Bacillus pumilus	GCF_001578205.1
Bacillus pumilus	GCF_001700735.1
Bacillus pumilus	GCF_001704975.1
Bacillus pumilus	GCF_001908475.1
Bacillus pumilus	GCF_900186955.1	O
Bacillus safensis	GCF_001895885.1
Bacillus safensis	GCF_001938665.1
Bacillus safensis	GCF_001938685.1	O
Bacillus safensis	GCF_001938705.1
Bacillus safensis	GCF_002077215.1
Bacillus selenitireducens	GCF_000093085.1	O
Bacillus simplex	GCF_001578185.1	O
Bacillus simplex	GCF_002243645.1
Bacillus smithii	GCF_001050115.1	O
Bacillus sonorensis	GCF_002202015.1	O
Bacillus subtilis	GCF_000009045.1
Bacillus subtilis	GCF_000146565.1
Bacillus subtilis	GCF_000186745.1
Bacillus subtilis	GCF_000209795.2
Bacillus subtilis	GCF_000227465.1
Bacillus subtilis	GCF_000227485.1
Bacillus subtilis	GCF_000293765.1
Bacillus subtilis	GCF_000321395.1
Bacillus subtilis	GCF_000338735.1
Bacillus subtilis	GCF_000344745.1
Bacillus subtilis	GCF_000349795.1
Bacillus subtilis	GCF_000497485.1
Bacillus subtilis	GCF_000523045.1	O
Bacillus subtilis	GCF_000699465.1
Bacillus subtilis	GCF_000699525.1
Bacillus subtilis	GCF_000706705.1
Bacillus subtilis	GCF_000737405.1
Bacillus subtilis	GCF_000772125.1
Bacillus subtilis	GCF_000772165.1
Bacillus subtilis	GCF_000772205.1
Bacillus subtilis	GCF_000782835.1
Bacillus subtilis	GCF_000789275.1
Bacillus subtilis	GCF_000789295.1
Bacillus subtilis	GCF_000827065.1
Bacillus subtilis	GCF_000953615.1
Bacillus subtilis	GCF_000971925.1
Bacillus subtilis	GCF_000973605.1
Bacillus subtilis	GCF_001015095.1
Bacillus subtilis	GCF_001037985.1
Bacillus subtilis	GCF_001465815.1
Bacillus subtilis	GCF_001534785.1
Bacillus subtilis	GCF_001541905.1
Bacillus subtilis	GCF_001565875.1
Bacillus subtilis	GCF_001597265.1
Bacillus subtilis	GCF_001604995.1
Bacillus subtilis	GCF_001660525.1
Bacillus subtilis	GCF_001697265.1
Bacillus subtilis	GCF_001703495.1
Bacillus subtilis	GCF_001704095.1
Bacillus subtilis	GCF_001720505.1
Bacillus subtilis	GCF_001746575.1
Bacillus subtilis	GCF_001747445.1
Bacillus subtilis	GCF_001808235.1
Bacillus subtilis	GCF_001889385.1
Bacillus subtilis	GCF_001889625.1
Bacillus subtilis	GCF_001890405.1
Bacillus subtilis	GCF_001902555.1
Bacillus subtilis	GCF_002055965.1
Bacillus subtilis	GCF_002072735.1
Bacillus subtilis	GCF_002096095.1
Bacillus subtilis	GCF_002142595.1
Bacillus subtilis	GCF_002163815.1
Bacillus subtilis	GCF_002173695.1
Bacillus subtilis	GCF_002173715.1
Bacillus subtilis	GCF_002201955.1
Bacillus subtilis	GCF_002201995.1
Bacillus subtilis	GCF_002202035.1
Bacillus subtilis	GCF_002202055.1
Bacillus subtilis	GCF_002216085.1
Bacillus subtilis	GCF_002269175.1
Bacillus subtilis	GCF_002269195.1
Bacillus toyonensis	GCF_000496285.1	O
Bacillus vallismortis	GCF_002113805.1	O
Bacillus velezensis	GCF_000015785.1
Bacillus velezensis	GCF_000283695.1
Bacillus velezensis	GCF_000284395.1
Bacillus velezensis	GCF_000319475.1
Bacillus velezensis	GCF_000341875.1
Bacillus velezensis	GCF_000455565.1
Bacillus velezensis	GCF_000455585.1
Bacillus velezensis	GCF_000493375.1
Bacillus velezensis	GCF_000583065.1
Bacillus velezensis	GCF_000685725.1
Bacillus velezensis	GCF_000769555.1
Bacillus velezensis	GCF_000973585.1
Bacillus velezensis	GCF_000987825.1
Bacillus velezensis	GCF_000988345.1
Bacillus velezensis	GCF_001023595.1
Bacillus velezensis	GCF_001536925.1	O
Bacillus velezensis	GCF_001593395.2
Bacillus velezensis	GCF_001685645.1
Bacillus velezensis	GCF_001687745.1
Bacillus velezensis	GCF_001723585.1
Bacillus velezensis	GCF_001752685.1
Bacillus velezensis	GCF_001854345.1
Bacillus velezensis	GCF_001857985.1
Bacillus velezensis	GCF_002005345.1
Bacillus velezensis	GCF_002057535.1
Bacillus velezensis	GCF_002072695.1
Bacillus velezensis	GCF_002105595.1
Bacillus velezensis	GCF_002117165.1
Bacillus velezensis	GCF_002157265.1
Bacillus velezensis	GCF_002192235.1
Bacillus velezensis	GCF_002205715.1
Bacillus velezensis	GCF_002216755.1
Bacillus velezensis	GCF_002237515.1
Bacillus velezensis	GCF_002238395.1
Bacillus velezensis	GCF_002243325.1
Bacillus weihaiensis	GCF_001889165.1	O
Bacillus xiamenensis	GCF_001857925.1	O
Bifidobacterium actinocoloniiforme	GCF_001263395.1	O
Bifidobacterium adolescentis	GCF_000010425.1	O
Bifidobacterium adolescentis	GCF_000737885.1
Bifidobacterium adolescentis	GCF_000817995.1
Bifidobacterium angulatum	GCF_000966445.2	O
Bifidobacterium angulatum	GCF_001025155.1
Bifidobacterium animalis	GCF_000021425.1
Bifidobacterium animalis	GCF_000022705.1
Bifidobacterium animalis	GCF_000022965.1
Bifidobacterium animalis	GCF_000025245.1
Bifidobacterium animalis	GCF_000092765.1
Bifidobacterium animalis	GCF_000220885.1
Bifidobacterium animalis	GCF_000224965.2
Bifidobacterium animalis	GCF_000260715.1	O
Bifidobacterium animalis	GCF_000277325.1
Bifidobacterium animalis	GCF_000277345.1
Bifidobacterium animalis	GCF_000414215.1
Bifidobacterium animalis	GCF_000471945.1
Bifidobacterium animalis	GCF_000695895.1
Bifidobacterium animalis	GCF_000816205.1
Bifidobacterium animalis	GCF_000817045.1
Bifidobacterium animalis	GCF_000818055.1
Bifidobacterium animalis	GCF_001688645.2
Bifidobacterium animalis	GCF_002220485.1
Bifidobacterium asteroides	GCF_000304215.1	O
Bifidobacterium bifidum	GCF_000164965.1	O
Bifidobacterium bifidum	GCF_000165905.1
Bifidobacterium bifidum	GCF_000265095.1
Bifidobacterium bifidum	GCF_001025135.1
Bifidobacterium bifidum	GCF_001281345.1
Bifidobacterium breve	GCF_000213865.1
Bifidobacterium breve	GCF_000220135.1
Bifidobacterium breve	GCF_000568955.1	O
Bifidobacterium breve	GCF_000568975.1
Bifidobacterium breve	GCF_000569015.1
Bifidobacterium breve	GCF_000569035.1
Bifidobacterium breve	GCF_000569055.1
Bifidobacterium breve	GCF_000569075.1
Bifidobacterium breve	GCF_001025175.1
Bifidobacterium breve	GCF_001281425.1
Bifidobacterium breve	GCF_001990225.1
Bifidobacterium catenulatum	GCF_001025195.1	O
Bifidobacterium coryneforme	GCF_000737865.1	O
Bifidobacterium dentium	GCF_000024445.1	O
Bifidobacterium dentium	GCF_001042595.1
Bifidobacterium indicum	GCF_000706765.1	O
Bifidobacterium kashiwanohense	GCF_000800455.1	O
Bifidobacterium kashiwanohense	GCF_001042615.1
Bifidobacterium longum	GCF_000007525.1
Bifidobacterium longum	GCF_000008945.1
Bifidobacterium longum	GCF_000020425.1
Bifidobacterium longum	GCF_000092325.1	O
Bifidobacterium longum	GCF_000166315.1
Bifidobacterium longum	GCF_000196555.1
Bifidobacterium longum	GCF_000196575.1
Bifidobacterium longum	GCF_000219455.1
Bifidobacterium longum	GCF_000269965.1
Bifidobacterium longum	GCF_000730205.1
Bifidobacterium longum	GCF_000772485.1
Bifidobacterium longum	GCF_000829295.1
Bifidobacterium longum	GCF_001281305.1	O
Bifidobacterium longum	GCF_001293145.1
Bifidobacterium longum	GCF_001446255.1
Bifidobacterium longum	GCF_001446275.1
Bifidobacterium longum	GCF_001719085.1	O
Bifidobacterium longum	GCF_001725985.1
Bifidobacterium pseudocatenulatum	GCF_001025215.1	O
Bifidobacterium pseudolongum	GCF_000800475.2	O
Bifidobacterium scardovii	GCF_001042635.1	O
Bifidobacterium thermophilum	GCF_000347695.1	O
Enterococcus casseliflavus	GCF_000157355.2	O
Enterococcus durans	GCF_001267395.1
Enterococcus durans	GCF_001267865.1	O
Enterococcus faecalis	GCF_000007785.1
Enterococcus faecalis	GCF_000172575.2
Enterococcus faecalis	GCF_000281195.1
Enterococcus faecalis	GCF_000317915.1
Enterococcus faecalis	GCF_000550745.1
Enterococcus faecalis	GCF_000742975.1
Enterococcus faecalis	GCF_001598635.1
Enterococcus faecalis	GCF_001689055.2
Enterococcus faecalis	GCF_001878735.1
Enterococcus faecalis	GCF_001886675.1	O
Enterococcus faecalis	GCF_001989555.1
Enterococcus faecalis	GCF_002163735.1
Enterococcus faecium	GCF_000174395.2
Enterococcus faecium	GCF_000250945.1
Enterococcus faecium	GCF_000336405.1
Enterococcus faecium	GCF_000444405.1
Enterococcus faecium	GCF_000737555.1
Enterococcus faecium	GCF_001298485.1
Enterococcus faecium	GCF_001412695.1
Enterococcus faecium	GCF_001518735.1
Enterococcus faecium	GCF_001587115.1
Enterococcus faecium	GCF_001635875.1
Enterococcus faecium	GCF_001720945.1
Enterococcus faecium	GCF_001721065.1
Enterococcus faecium	GCF_001721905.1
Enterococcus faecium	GCF_001750885.1
Enterococcus faecium	GCF_001886635.1
Enterococcus faecium	GCF_001895905.1
Enterococcus faecium	GCF_001953235.1
Enterococcus faecium	GCF_001953255.1
Enterococcus faecium	GCF_002007625.1
Enterococcus faecium	GCF_002024245.1
Enterococcus faecium	GCF_002025045.1
Enterococcus faecium	GCF_002025065.1
Enterococcus faecium	GCF_900066025.1	O
Enterococcus faecium	GCF_900092475.1
Enterococcus gallinarum	GCF_001558875.1	O
Enterococcus hirae	GCF_000271405.2
Enterococcus hirae	GCF_001641305.1	O
Enterococcus mundtii	GCF_000504125.1	O
Lactobacillus acetotolerans	GCF_001042405.1	O
Lactobacillus acidipiscis	GCF_900116935.1	O
Lactobacillus acidophilus	GCF_000011985.1
Lactobacillus acidophilus	GCF_000389675.2	O
Lactobacillus acidophilus	GCF_000934625.1
Lactobacillus acidophilus	GCF_002224305.1
Lactobacillus agilis	GCF_002240375.1	O
Lactobacillus amylolyticus	GCF_002075105.1	O
Lactobacillus amylophilus	GCF_001936335.1	O
Lactobacillus amylovorus	GCF_000191545.1
Lactobacillus amylovorus	GCF_000194115.1	O
Lactobacillus backii	GCF_001663655.1
Lactobacillus backii	GCF_001663675.1
Lactobacillus backii	GCF_001663715.1	O
Lactobacillus backii	GCF_001663735.1
Lactobacillus backii	GCF_001663755.1
Lactobacillus brevis	GCF_000014465.1	O
Lactobacillus brevis	GCF_000359625.1
Lactobacillus brevis	GCF_001676805.1
Lactobacillus brevis	GCF_002117225.1
Lactobacillus brevis	GCF_002117325.1
Lactobacillus brevis	GCF_002117345.1
Lactobacillus brevis	GCF_002117375.1
Lactobacillus brevis	GCF_002138395.1
Lactobacillus brevis	GCF_002173555.1
Lactobacillus brevis	GCF_002174235.1
Lactobacillus buchneri	GCF_000211375.1
Lactobacillus buchneri	GCF_000298115.2	O
Lactobacillus casei	GCF_000019245.4	O
Lactobacillus casei	GCF_000026485.1
Lactobacillus casei	GCF_000194765.1
Lactobacillus casei	GCF_000194785.1
Lactobacillus casei	GCF_000309565.2
Lactobacillus casei	GCF_000318035.1
Lactobacillus casei	GCF_000418515.1
Lactobacillus casei	GCF_000829055.1	O
Lactobacillus casei	GCF_002192215.1
Lactobacillus crustorum	GCF_001951175.1	O
Lactobacillus curieae	GCF_000785105.2	O
Lactobacillus curvatus	GCF_001663835.1	O
Lactobacillus curvatus	GCF_001698165.1
Lactobacillus curvatus	GCF_001723545.1
Lactobacillus curvatus	GCF_002224425.1
Lactobacillus curvatus	GCF_002224505.1
Lactobacillus delbrueckii	GCF_000014405.1
Lactobacillus delbrueckii	GCF_000056065.1
Lactobacillus delbrueckii	GCF_000182835.1
Lactobacillus delbrueckii	GCF_000191165.1
Lactobacillus delbrueckii	GCF_001469775.1
Lactobacillus delbrueckii	GCF_001888905.1
Lactobacillus delbrueckii	GCF_001888925.1
Lactobacillus delbrueckii	GCF_001888945.1
Lactobacillus delbrueckii	GCF_001888965.1
Lactobacillus delbrueckii	GCF_001888985.1
Lactobacillus delbrueckii	GCF_001908415.1
Lactobacillus delbrueckii	GCF_001953135.1	O
Lactobacillus delbrueckii	GCF_002000885.1
Lactobacillus delbrueckii	GCF_002142575.1
Lactobacillus delbrueckii	GCF_900196735.1
Lactobacillus fermentum	GCF_000010145.1
Lactobacillus fermentum	GCF_000210515.1
Lactobacillus fermentum	GCF_000397165.1
Lactobacillus fermentum	GCF_000466785.3
Lactobacillus fermentum	GCF_001742205.1	O
Lactobacillus fermentum	GCF_001941785.1
Lactobacillus fermentum	GCF_002119645.1
Lactobacillus fermentum	GCF_002192435.1
Lactobacillus gallinarum	GCF_001314245.2	O
Lactobacillus gasseri	GCF_000014425.1
Lactobacillus gasseri	GCF_002158885.1	O
Lactobacillus ginsenosidimutans	GCF_001050475.1	O
Lactobacillus heilongjiangensis	GCF_000831645.3	O
Lactobacillus helveticus	GCF_000015385.1
Lactobacillus helveticus	GCF_000165775.1
Lactobacillus helveticus	GCF_000189515.1
Lactobacillus helveticus	GCF_000422165.1
Lactobacillus helveticus	GCF_000525715.1	O
Lactobacillus helveticus	GCF_000961015.1
Lactobacillus helveticus	GCF_001006025.1
Lactobacillus helveticus	GCF_001308285.1
Lactobacillus helveticus	GCF_001702095.1
Lactobacillus helveticus	GCF_001746265.1
Lactobacillus hokkaidonensis	GCF_000829395.1	O
Lactobacillus jensenii	GCF_001936235.1	O
Lactobacillus johnsonii	GCF_000008065.1
Lactobacillus johnsonii	GCF_000091405.1	O
Lactobacillus johnsonii	GCF_000204985.1
Lactobacillus johnsonii	GCF_000498675.1
Lactobacillus johnsonii	GCF_001714745.1
Lactobacillus johnsonii	GCF_002176835.1
Lactobacillus johnsonii	GCF_002176855.1
Lactobacillus kefiranofaciens	GCF_000214785.1	O
Lactobacillus koreensis	GCF_001050435.1	O
Lactobacillus kunkeei	GCF_001314945.1	O
Lactobacillus lindneri	GCF_001702115.1	O
Lactobacillus lindneri	GCF_001702135.1
Lactobacillus mucosae	GCF_000248095.2	O
Lactobacillus parabuchneri	GCF_001922025.1	O
Lactobacillus paracasei	GCF_000014525.1
Lactobacillus paracasei	GCF_000155515.2
Lactobacillus paracasei	GCF_000582665.1
Lactobacillus paracasei	GCF_000829035.1
Lactobacillus paracasei	GCF_001191565.1
Lactobacillus paracasei	GCF_001244395.1
Lactobacillus paracasei	GCF_001514415.1	O
Lactobacillus paracasei	GCF_002079285.1
Lactobacillus paracasei	GCF_002257625.1
Lactobacillus paracollinoides	GCF_001702155.1	O
Lactobacillus paracollinoides	GCF_001702175.1
Lactobacillus paracollinoides	GCF_001702195.1
Lactobacillus paraplantarum	GCF_001443645.1	O
Lactobacillus pentosus	GCF_002211885.1	O
Lactobacillus plantarum	GCF_000023085.1
Lactobacillus plantarum	GCF_000148815.2
Lactobacillus plantarum	GCF_000203855.3
Lactobacillus plantarum	GCF_000338115.2
Lactobacillus plantarum	GCF_000392485.3
Lactobacillus plantarum	GCF_000412205.1
Lactobacillus plantarum	GCF_000604105.1
Lactobacillus plantarum	GCF_000931425.1
Lactobacillus plantarum	GCF_001278015.1
Lactobacillus plantarum	GCF_001296095.1
Lactobacillus plantarum	GCF_001302645.1
Lactobacillus plantarum	GCF_001484005.1
Lactobacillus plantarum	GCF_001581895.1	O
Lactobacillus plantarum	GCF_001596095.1
Lactobacillus plantarum	GCF_001617525.1
Lactobacillus plantarum	GCF_001659745.1
Lactobacillus plantarum	GCF_001660025.1
Lactobacillus plantarum	GCF_001672035.1
Lactobacillus plantarum	GCF_001704315.1
Lactobacillus plantarum	GCF_001704335.1
Lactobacillus plantarum	GCF_001715615.1
Lactobacillus plantarum	GCF_001874125.1
Lactobacillus plantarum	GCF_001880185.1
Lactobacillus plantarum	GCF_001908455.1
Lactobacillus plantarum	GCF_001990145.1
Lactobacillus plantarum	GCF_002024845.1
Lactobacillus plantarum	GCF_002109405.1
Lactobacillus plantarum	GCF_002109425.1
Lactobacillus plantarum	GCF_002116955.1
Lactobacillus plantarum	GCF_002117245.1
Lactobacillus plantarum	GCF_002117265.1
Lactobacillus plantarum	GCF_002117285.1
Lactobacillus plantarum	GCF_002117305.1
Lactobacillus plantarum	GCF_002173655.1
Lactobacillus plantarum	GCF_002174195.1
Lactobacillus plantarum	GCF_002205775.2
Lactobacillus plantarum	GCF_002220175.1
Lactobacillus plantarum	GCF_002220815.1
Lactobacillus reuteri	GCF_000010005.1
Lactobacillus reuteri	GCF_000016825.1
Lactobacillus reuteri	GCF_000159455.2
Lactobacillus reuteri	GCF_000236455.2
Lactobacillus reuteri	GCF_000410995.1
Lactobacillus reuteri	GCF_000439275.1
Lactobacillus reuteri	GCF_001046835.1	O
Lactobacillus reuteri	GCF_001618905.1
Lactobacillus reuteri	GCF_001688685.2
Lactobacillus rhamnosus	GCF_000011045.1
Lactobacillus rhamnosus	GCF_000026505.1
Lactobacillus rhamnosus	GCF_000026525.1
Lactobacillus rhamnosus	GCF_000233755.1
Lactobacillus rhamnosus	GCF_000418475.1	O
Lactobacillus rhamnosus	GCF_000418495.1
Lactobacillus rhamnosus	GCF_001721925.1
Lactobacillus rhamnosus	GCF_001988935.1
Lactobacillus rhamnosus	GCF_002076955.1
Lactobacillus rhamnosus	GCF_002158925.1
Lactobacillus rhamnosus	GCF_900070175.1
Lactobacillus ruminis	GCF_000224985.1	O
Lactobacillus sakei	GCF_000026065.1	O
Lactobacillus sakei	GCF_002224565.1
Lactobacillus sakei	GCF_002250035.1
Lactobacillus salivarius	GCF_000008925.1
Lactobacillus salivarius	GCF_000143435.1
Lactobacillus salivarius	GCF_000758365.1
Lactobacillus salivarius	GCF_001011095.1
Lactobacillus salivarius	GCF_001723525.1
Lactobacillus salivarius	GCF_002162055.1
Lactobacillus salivarius	GCF_900094615.1	O
Lactobacillus sanfranciscensis	GCF_000225325.1	O
Lactobacillus zymae	GCF_900183405.1	O
Lactococcus garvieae	GCF_000269925.1
Lactococcus garvieae	GCF_000269945.1	O
Lactococcus lactis	GCF_000006865.1	O
Lactococcus lactis	GCF_000009425.1
Lactococcus lactis	GCF_000014545.1
Lactococcus lactis	GCF_000025045.1
Lactococcus lactis	GCF_000143205.1
Lactococcus lactis	GCF_000192705.1
Lactococcus lactis	GCF_000236475.1
Lactococcus lactis	GCF_000312685.1
Lactococcus lactis	GCF_000344575.1
Lactococcus lactis	GCF_000468955.1
Lactococcus lactis	GCF_000478255.1
Lactococcus lactis	GCF_000479375.2
Lactococcus lactis	GCF_000761115.1
Lactococcus lactis	GCF_000807375.1
Lactococcus lactis	GCF_002078375.1
Lactococcus lactis	GCF_002078415.1
Lactococcus lactis	GCF_002078435.1
Lactococcus lactis	GCF_002078475.1
Lactococcus lactis	GCF_002078495.1
Lactococcus lactis	GCF_002078615.1
Lactococcus lactis	GCF_002078765.1	O
Lactococcus lactis	GCF_002078855.1
Lactococcus lactis	GCF_002078895.1
Lactococcus lactis	GCF_002078915.1
Lactococcus lactis	GCF_002078935.1
Lactococcus lactis	GCF_002078955.1
Lactococcus lactis	GCF_002078975.1
Lactococcus lactis	GCF_002078995.1
Lactococcus lactis	GCF_002148215.1
Lactococcus lactis	GCF_900088425.1
Lactococcus piscium	GCF_000981525.1	O
Leuconostoc carnosum	GCF_000300135.1	O
Leuconostoc citreum	GCF_000026405.1	O
Leuconostoc garlicum	GCF_001998805.1	O
Leuconostoc gelidum	GCF_000196855.1
Leuconostoc gelidum	GCF_000298875.1	O
Leuconostoc gelidum	GCF_001536305.1
Leuconostoc kimchii	GCF_000092505.1	O
Leuconostoc lactis	GCF_001698145.1	O
Leuconostoc mesenteroides	GCF_000014445.1
Leuconostoc mesenteroides	GCF_000234825.3
Leuconostoc mesenteroides	GCF_000512955.1	O
Leuconostoc mesenteroides	GCF_001047695.1
Leuconostoc mesenteroides	GCF_001583825.1
Leuconostoc mesenteroides	GCF_001886915.1
Leuconostoc mesenteroides	GCF_001891125.1
Leuconostoc mesenteroides	GCF_002009375.1
Leuconostoc mesenteroides	GCF_002117185.1
Leuconostoc mesenteroides	GCF_002148235.1
Oenococcus oeni	GCF_000014385.1	O
Pediococcus acidilactici	GCF_001767275.1
Pediococcus acidilactici	GCF_001922325.1
Pediococcus acidilactici	GCF_002173575.1	O
Pediococcus acidilactici	GCF_002173595.1
Pediococcus acidilactici	GCF_002174215.1
Pediococcus claussenii	GCF_000237995.1
Pediococcus claussenii	GCF_001702215.1	O
Pediococcus claussenii	GCF_001702235.1
Pediococcus damnosus	GCF_001611035.1	O
Pediococcus damnosus	GCF_001611075.1
Pediococcus damnosus	GCF_001611115.1
Pediococcus damnosus	GCF_001611135.1
Pediococcus damnosus	GCF_001611155.1
Pediococcus pentosaceus	GCF_000014505.1
Pediococcus pentosaceus	GCF_000496265.1	O
Pediococcus pentosaceus	GCF_001411765.2
Pediococcus pentosaceus	GCF_002173535.1
Pediococcus pentosaceus	GCF_002202155.1
Streptococcus cristatus	GCF_000385925.1	O
Streptococcus gordonii	GCF_000017005.1	O
Streptococcus gordonii	GCF_000970665.2
Streptococcus gordonii	GCF_001281105.1
Streptococcus gordonii	GCF_002073435.1
Streptococcus halotolerans	GCF_001598035.1	O
Streptococcus himalayensis	GCF_001708305.1	O
Streptococcus macedonicus	GCF_000283635.1	O
Streptococcus marmotae	GCF_001623565.1	O
Streptococcus merionis	GCF_900187085.1	O
Streptococcus pantholopis	GCF_001642085.1	O
Streptococcus salivarius	GCF_000253315.1
Streptococcus salivarius	GCF_000253335.1
Streptococcus salivarius	GCF_000448685.2
Streptococcus salivarius	GCF_000785515.1
Streptococcus salivarius	GCF_001543085.1
Streptococcus salivarius	GCF_002073835.1
Streptococcus salivarius	GCF_002094955.1	O
Streptococcus salivarius	GCF_002094975.1
Streptococcus thermophilus	GCF_000011825.1
Streptococcus thermophilus	GCF_000011845.1
Streptococcus thermophilus	GCF_000014485.1
Streptococcus thermophilus	GCF_000182875.1
Streptococcus thermophilus	GCF_000253395.1
Streptococcus thermophilus	GCF_000262675.1
Streptococcus thermophilus	GCF_000698885.1
Streptococcus thermophilus	GCF_000971665.1
Streptococcus thermophilus	GCF_001008015.1
Streptococcus thermophilus	GCF_001280285.1
Streptococcus thermophilus	GCF_001514435.1
Streptococcus thermophilus	GCF_001663795.1
Streptococcus thermophilus	GCF_001685375.1
Streptococcus thermophilus	GCF_001705585.1
Streptococcus thermophilus	GCF_001855705.1
Streptococcus thermophilus	GCF_002012365.1
Streptococcus thermophilus	GCF_900094135.1	O

## Sheet: Table S7
Supplementary Table 7. Coverage difference between when the reference sequence is the representative genome of strain and the reference dataset. The ANI value was obtained when the representative strain was used as the reference sequence, and the difference was expressed as an absolute value
Lactobacillus brevis					Lactobacillus helveticus
Strain	ANI	Coverage		Difference	Strain	ANI	Coverage		Difference
		Representative strain	Representative set				Representative strain	Representative set
GCF_000359625.1	99.073	0.9448	0.9451	0.0003	GCF_000015385.1	98.668	0.9269	0.9265	0.0004
GCF_001676805.1	97.383	0.8934	0.8939	0.0005	GCF_000165775.1	97.254	0.874	0.8734	0.0006
GCF_002117225.1	96.866	0.8857	0.887	0.0013	GCF_000189515.1	97.941	0.8905	0.8898	0.0007
GCF_002117325.1	96.92	0.8854	0.8865	0.0011	GCF_000422165.1	98.765	0.9321	0.9318	0.0003
GCF_002117345.1	97.264	0.9026	0.9009	0.0017	GCF_000961015.1	98.955	0.9359	0.9355	0.0004
GCF_002117375.1	97.198	0.9026	0.9011	0.0015	GCF_001006025.1	99.153	0.9479	0.9476	0.0003
GCF_002138395.1	99.298	0.9455	0.9462	0.0007	GCF_001308285.1	97.838	0.8824	0.8816	0.0008
GCF_002173555.1	99.09	0.9572	0.9581	0.0009	GCF_001702095.1	98.712	0.9439	0.9431	0.0008
GCF_002174235.1	98.953	0.9496	0.9502	0.0006	GCF_001746265.1	98.717	0.9439	0.9431	0.0008

## Sheet: Table S8
Supplementary Table 8. The coverage value in second-step with various bowtie 2 settings. (A) shows the data of L. paracasei (ERX178725), (B) shows the data of L. helveticus (SRX2268585) and (C) shows the data of L. casei (SRX1433289).
(A)
Detected	Default	All	All + perfect
L. paracasei	0.742	0.9119	0.6933
L. helveticus	0.7337	0.9006	0.6896
(B)
Detected	Default	All	All + perfect
L. helveticus	0.9989	1	0.9978
L. gallinarum	0.3672	0.8207	0.5227
(C)
Detected	Default	All	All + perfect
L. casei	0.699	0.9122	0.6969
L. paracasei	0.695	0.9091	0.6947
